# Supplementary material for: Neurochemical and Cognitive Beneficial Effects of Moderate Physical Activity and Catechin in Aged Rats
Source: Antioxidants (Basel). 2021 Apr 19;10(4):621. doi: 10.3390/antiox10040621 (PMC8072822; doi:10.3390/antiox10040621)
Supplement: Supplementary file 1 [file antioxidants-10-00621-s001.zip]

Archive with 1 entries (1 files):
- antioxidants-1160460-supplementary.pdf
